# Supplementary material for: Spray Drying Is a Viable Technology for the Preservation of Recombinant Proteins in Microalgae
Source: Microorganisms. 2023 Feb 17;11(2):512. doi: 10.3390/microorganisms11020512 (PMC9967251; doi:10.3390/microorganisms11020512)
Supplement: Supplementary file 1 [file microorganisms-11-00512-s001.zip]

Archive with 1 entries (1 files):
- microorganisms-2178438-supplementary.pdf
